# Supplementary material for: Novel NIR-Phosphorescent Ir(III) Complexes: Synthesis, Characterization and Their Exploration as Lifetime-Based O2 Sensors in Living Cells
Source: Molecules. 2022 May 14;27(10):3156. doi: 10.3390/molecules27103156 (PMC9144934; doi:10.3390/molecules27103156)
Supplement: Supplementary file 1 [file molecules-27-03156-s001.zip]

Archive with 1 entries (1 files):
- molecules-1713432-supplementary.pdf
